# Supplementary material for: Transcriptomic Analysis of Testicular Gene Expression in a Dog Model of Experimentally Induced Cryptorchidism
Source: Cells. 2022 Aug 10;11(16):2476. doi: 10.3390/cells11162476 (PMC9406621; doi:10.3390/cells11162476)
Supplement: Supplementary file 1 [file cells-11-02476-s001.zip]

Archive with 1 entries (1 files):
- cells-1862560-supplementary.pdf
